# Supplementary material for: Effects of Table Grape Cultivars on Fruit Quality and Aroma Components
Source: Foods. 2023 Sep 8;12(18):3371. doi: 10.3390/foods12183371 (PMC10530201; doi:10.3390/foods12183371)
Supplement: Supplementary file 1 [file foods-12-03371-s001.zip]

Archive with 1 entries (1 files):
- foods-2595470-supplementary.pdf
